# Supplementary material for: Metagenomic Analysis of Microbial Alliances for Efficient Degradation of PHE: Microbial Community Structure and Reconstruction of Metabolic Network
Source: Int J Environ Res Public Health. 2022 Sep 23;19(19):12039. doi: 10.3390/ijerph191912039 (PMC9565075; doi:10.3390/ijerph191912039)
Supplement: Supplementary file 1 [file ijerph-19-12039-s001.zip]

Archive with 1 entries (1 files):
- ijerph-1839456-supplementary.pdf
